# Supplementary material for: Whole genome sequence and manual annotation of Clostridium autoethanogenum, an industrially relevant bacterium
Source: BMC Genomics. 2015 Dec 21;16:1085. doi: 10.1186/s12864-015-2287-5 (PMC4687164; doi:10.1186/s12864-015-2287-5)
Supplement: Additional file 3: — Complete list of gene products with an alternative function to that previously described by Brown et al. (XLSX 101 kb) [file 12864_2015_2287_MOESM3_ESM.xlsx]

## Sheet: lanza_tag_n_function
Additional file 3: Complete list of gene products with an alternative function to that previously described by Brown et al.
Locus tag	Gene product	Brown et al. locus tag	Brown et al. gene product
CLAU_0001	TOBE domain-containing protein	CAETHG_0001	molybdenum-pterin-binding protein
CLAU_0002	Transcriptional regulator LysR family	CAETHG_0002	hypothetical protein
CLAU_0011	NADPH-dependent FMN reductase	CAETHG_0012	hypothetical protein
CLAU_0018	Phenazine biosynthesis protein PhzF family	CAETHG_0019	isomerase
CLAU_0019	EamA-like transporter family membrane protein	CAETHG_0020	protein of unknown function DUF6 transmembrane
CLAU_0024	Rubredoxin domain-containing protein	CAETHG_0025	flavin reductase-like protein
CLAU_0028	Hypothetical protein	CAETHG_0029	spore coat protein
CLAU_0029	Coat F domain protein	CAETHG_0030	spore coat protein GerQ
CLAU_0032	Coat F domain protein	CAETHG_0033	spore coat protein GerQ
CLAU_0035	Aminotransferase	CAETHG_0036	transcriptional regulator
CLAU_0038	Vesicle tethering protein	CAETHG_0039	hypothetical protein
CLAU_0039	Histidine kinase	CAETHG_0040	hypothetical protein
CLAU_0041	Heme-transporting ATPase	CAETHG_0042	ABC transporter ATPase
CLAU_0063	Glycoside hydrolase family 18	CAETHG_0066	chitinase
CLAU_0064	Serine dehydratase	CAETHG_0067	UPF0597 protein yhaM
CLAU_0068	Phage integrase family protein	CAETHG_0071	hypothetical protein
CLAU_0081	Molybdopterin oxidoreductase	CAETHG_0084	formate dehydrogenase
CLAU_0084	UBA/THIF-type NAD/FAD binding protein	CAETHG_0087	molybdopterin biosynthesis protein MoeB
CLAU_0101	UBA/THIF-type NAD/FAD binding protein	CAETHG_0104	molybdopterin biosynthesis protein MoeB
CLAU_0102	Sigma-54 specific transcriptional regulator Fis family	CAETHG_0105	ATPase AAA
CLAU_0104	Hypothetical protein DUF6	CAETHG_0107	multidrug DMT transporter permease
CLAU_0108	Hypothetical protein DUF2334	CAETHG_0111	copper amine oxidase
CLAU_0111	Electron transfer flavoprotein alpha/beta-subunit	CAETHG_0115	hypothetical protein
CLAU_0112	Electron transfer flavoprotein alpha/beta-subunit	CAETHG_0116	hypothetical protein
CLAU_0125	Urea carboxylase	CAETHG_0130	allophanate hydrolase
CLAU_0127	Biotin/lipoyl attachment domain-containing protein	CAETHG_0132	pyruvate carboxylase
CLAU_0128	LamB/YcsF family protein	CAETHG_0133	hypothetical protein
CLAU_0140	Dihydropteroate synthase	CAETHG_0145	methyltetrahydrofolate:corrinoid methyltransferase
CLAU_0145	Methionine synthase	CAETHG_0150	cobalamin B12-binding domain protein
CLAU_0147	Dihydropteroate synthase	CAETHG_0153	cobalamin-binding protein
CLAU_0148	Methionine synthase	CAETHG_0154	cobalamin-binding protein
CLAU_0152	Methionine synthase	CAETHG_0159	purine nucleoside phosphorylase
CLAU_0157	Sodium:dicarboxylate symporter	CAETHG_0164	glucokinase
CLAU_0162	Patatin	CAETHG_0169	phospholipase
CLAU_0166	Diguanylate cyclase and metal dependent phosphohydrolase	CAETHG_0173	hypothetical protein
CLAU_0168	Hypothetical protein	CAETHG_0175	membrane protein
CLAU_0183	Uroporphyrinogen decarboxylase (URO-D)	CAETHG_0191	methylcobamide:CoM methyltransferase
CLAU_0185	Methionine synthase	CAETHG_0193	cobalamin-binding protein
CLAU_0198	Methionine gamma-lyase	CAETHG_0206	hypothetical protein
CLAU_0205	Putative transcriptional regulator GntR family	CAETHG_0213	aminotransferase
CLAU_0213	Transcriptional regulator RpiR family	CAETHG_0221	N-acetylmannosamine kinase
CLAU_0216	Selenium metabolism protein YedF	CAETHG_0224	SirA-like protein
CLAU_0218	UBA/THIF-type NAD/FAD binding protein	CAETHG_0226	MoeB
CLAU_0231	Arginine biosynthesis bifunctional protein ArgJ family	CAETHG_0240	ornithine acetyltransferase
CLAU_0235	D-lactate dehydrogenase (cytochrome)	CAETHG_0244	2-hydroxy-acid oxidase
CLAU_0242	HAD-superfamily subfamily IB hydrolase TIGR01490	CAETHG_0251	haloacid dehalogenase
CLAU_0250	N-acyl-D-glutamate deacylase	CAETHG_0259	aminohydrolase
CLAU_0246	CBS domain-containing protein	CAETHG_0255	Transcriptional regulator, Rrf2 family
CLAU_0251	Bacterial extracellular solute-binding protein	CAETHG_0260	ABC transporter substrate-binding protein
CLAU_0272	Oligopeptide transporter OPT superfamily protein	CAETHG_0283	membrane protein
CLAU_0281	Putative ATPase	CAETHG_0292	hypothetical protein
CLAU_0285	Response regulator receiver protein	CAETHG_0296	hypothetical protein
CLAU_0287	Radical SAM protein	CAETHG_0298	hypothetical protein
CLAU_0291	Ferritin-like protein	CAETHG_0302	hypothetical protein
CLAU_0302	Fe(3+)-transporting ATPase	CAETHG_0313	ABC transporter
CLAU_0309	Hypothetical protein	CAETHG_0320	membrane protein
CLAU_0313	Efflux transporter RND family MFP subunit	CAETHG_0324	transporter
CLAU_0317	ECF-type riboflavin transporter S component	CAETHG_0329	membrane protein
CLAU_0324	Putative transcriptional regulator PucR family	CAETHG_0338	hypothetical protein
CLAU_0325	Elongator protein 3/MiaB/NifB	CAETHG_0339	hypothetical protein
CLAU_0327	Microcompartments protein	CAETHG_0341	propanediol utilization protein PduB
CLAU_0328	L-aspartate oxidase	CAETHG_0342	succinate dehydrogenase
CLAU_0329	L-2-amino-thiazoline-4-carboxylic acid hydrolase	CAETHG_0343	hypothetical protein
CLAU_0334	Metallophosphatase MPP superfamily	CAETHG_0348	Calcineurin-like phosphoesterase superfamily domain containing protein
CLAU_0344	Subtilin-like lantibiotic biosynthesis sensor protein SpaK	CAETHG_0358	integral membrane sensor signal transduction histidine kinase
CLAU_0348	Putative TIM-barrel enzyme, putative dioxygenase, aldolase or signal transduction protein	CAETHG_0362	hypothetical protein
CLAU_0357	(NiFe) hydrogenase maturation protein HypF	CAETHG_0372	carbamoyltransferase
CLAU_0379	Hypothetical protein containing VIT and von Willebrand factor type A domains	CAETHG_0395	hypothetical protein
CLAU_0380	Thymidylate synthase family	CAETHG_0396	hypothetical protein
CLAU_0387	ECF-type transporter substrate-specific component	CAETHG_0405	membrane protein
CLAU_0389	Amino acid/polyamine transporter I	CAETHG_0407	hypothetical protein
CLAU_0390	Amino acid/polyamine transporter I	CAETHG_0408	hypothetical protein
CLAU_0391	Vitamin B12 dependent methionine synthase activation domain-containing protein	CAETHG_0409	hypothetical protein
CLAU_0395	RRNA methylase	CAETHG_0413	SAM-dependent methyltransferase
CLAU_0401	S-adenosylmethionine synthetase	CAETHG_0419	3-hydroxybutyryl-CoA dehydrogenase
CLAU_0410	Acyl-CoA N-acyltransferase	CAETHG_0428	hypothetical protein
CLAU_0416	Pyridoxamine 5-phosphate oxidase-related FMN-binding protein	CAETHG_0434	hypothetical protein
CLAU_0417	Molybdopterin-family oxidoreductase beta subunit	CAETHG_0435	nitrate reductase subunit beta
CLAU_0418	Molybdopterin-family oxidoreductase 4Fe-4S ferredoxin subunit	CAETHG_0436	nitrate reductase subunit beta
CLAU_0419	Molybdopterin-family oxidoreductase alpha subunit	CAETHG_0437	Nitrate reductase
CLAU_0423	Sulfite reductase subunit A	CAETHG_0442	Crp/Fnr family transcriptional regulator
CLAU_0425	Dihydropyrimidinase	CAETHG_0444	phenylhydantoinase
CLAU_0427	Putative selenium metabolism hydrolase	CAETHG_0446	peptidase M20
CLAU_0428	Selenium metabolism protein SsnA	CAETHG_0447	chlorohydrolase
CLAU_0429	Putative selenate reductase YgfK	CAETHG_0448	oxidoreductase Fe-S subunit
CLAU_0436	Molybdopterin-family oxidoreductase 2Fe-2S ferredoxin subunit	CAETHG_0455	Carbon-monoxide dehydrogenase (acceptor)
CLAU_0437	Molybdopterin-family oxidoreductase molybdopterin binding subunit	CAETHG_0456	aldehyde oxidase
CLAU_0438	Selenium-dependent molybdopterin oxidoreductase molybdopterin binding subunit	CAETHG_0457	aldehyde oxidoreductase
CLAU_0446	Hypothetical protein containing MobA-like NTP transferase domain and HD domain	CAETHG_0465	phosphohydrolase
CLAU_0449	Hypothetical protein C_GCAxxG_C_C family	CAETHG_0468	hypothetical protein
CLAU_0451	Hypothetical protein Fe-S oxidoreductase	CAETHG_0470	protein of unknown function DUF224 cysteine-rich region domain protein
CLAU_0452	Molybdopterin oxidoreductase (FAD-independent) containing molybdopterin binding domain and 2Fe2S cluster domains	CAETHG_0471	aldehyde oxidoreductase
CLAU_0466	Calcineurin-like phosphoesterase superfamily domain-containing protein	CAETHG_0485	phosphohydrolase
CLAU_0467	Transcriptional regulator HxlR family	CAETHG_0486	MarR family transcriptional regulator
CLAU_0469	Hypothetical protein contianing inorganic polyphosphate/ATP-NAD kinase domain 1	CAETHG_0488	sugar kinase
CLAU_0470	Hypothetical protein	CAETHG_0490	amino acid permease
CLAU_0492	Putative membrane protein	CAETHG_0513	RNA polymerase subunit sigma-28
CLAU_0494	Elongation factor with tetracycline resistance domain-containing protein	CAETHG_0515	type 11 methyltransferase
CLAU_0495	SAM-dependent methyltransferase type 11	CAETHG_0516	hypothetical protein
CLAU_0497	Major facilitator superfamily MFS_1	CAETHG_0518	hypothetical protein
CLAU_0502	SAM-dependent methyltransferase	CAETHG_0523	NUDIX hydrolase
CLAU_0505	GrpB/Dephospho-CoA kinase-like superfamily protein	CAETHG_0526	hypothetical protein
CLAU_0506	NUDIX hydrolase	CAETHG_0527	cytochrome C biogenesis protein CcdA
CLAU_0514	Putative secreted restriction endonuclease	CAETHG_0535	hypothetical protein
CLAU_0532	NADP-dependent isopropanol dehydrogenase	CAETHG_0553	NADP-dependent alcohol dehydrogenase
CLAU_0537	Copper-sensing transcriptional repressor CsoR	CAETHG_0558	hypothetical protein
CLAU_0538	HAD-superfamily hydrolase subfamily IIB	CAETHG_0559	phosphatase
CLAU_0539	KWG Leptospira repeat protein	CAETHG_0560	hypothetical protein
CLAU_0542	DegV family protein	CAETHG_0563	hypothetical protein
CLAU_0544	Major facilitator superfamily MFS_1	CAETHG_0565	transporter
CLAU_0546	Putative transcriptional regulator PucR family	CAETHG_0567	hypothetical protein
CLAU_0554	Lipoteichoic acid synthase 2	CAETHG_0576	alkaline phosphatase
CLAU_0557	ABC-type transport system permease component	CAETHG_0579	hypothetical protein
CLAU_0570	Ureidoglycolate lyase	CAETHG_0592	hypothetical protein
CLAU_0587	Thiaminase II	CAETHG_0610	transcriptional regulator
CLAU_0590	Molybdopterin oxidoreductase	CAETHG_0613	Nitrate reductase
CLAU_0607	Alpha/beta hydrolase-like family protein	CAETHG_0630	hypothetical protein
CLAU_0612	Transcriptional regulator LysR family	CAETHG_0635	hypothetical protein
CLAU_0615	ABC-type transport system permease component	CAETHG_0638	hypothetical protein
CLAU_0616	ABC-type transport system periplasmic component	CAETHG_0639	hypothetical protein
CLAU_0628	1-deoxy-D-xylulose-5-phosphate synthase	CAETHG_0651	transketolase
CLAU_0633	Transcriptional regulator AraC family	CAETHG_0656	hypothetical protein
CLAU_0634	ABC-type transport system permease component	CAETHG_0657	hypothetical protein
CLAU_0636	Putative zinc-finger-containing protein	CAETHG_0659	anti-sigma factor
CLAU_0637	RNA polymerase sigma-70 factor	CAETHG_0660	RNA polymerase subunit sigma-24
CLAU_0647	MotA/TolQ/ExbB proton channel	CAETHG_0670	transporter
CLAU_0659	ABC-type spermidine/putrescine transport system periplasmic component	CAETHG_0682	hypothetical protein
CLAU_0660	ABC-type spermidine/putrescine transport system ATPase component	CAETHG_0683	Polyamine-transporting ATPase
CLAU_0661	ABC-type spermidine/putrescine transport system permease component	CAETHG_0684	ABC-type transporter, integral membrane subunit
CLAU_0662	ABC-type transporter integral membrane subunit	CAETHG_0685	ABC-type transporter, integral membrane subunit
CLAU_0664	Peptidase M42 family protein	CAETHG_0687	Cellulase
CLAU_0667	4Fe4S-binding SPASM domain-containing protein	CAETHG_0692	hypothetical protein
CLAU_0684	Hypothetical protein	CAETHG_0710	ABC transporter substrate-binding protein
CLAU_0689	NADPH-dependent FMN reductase	CAETHG_0716	flavodoxin
CLAU_0691	Acyl-CoA thioesterase	CAETHG_0718	Palmitoyl-CoA hydrolase
CLAU_0701	Citrate transporter	CAETHG_0728	anion permease
CLAU_0710	Hypothetical protein	CAETHG_0737	glycosyltransferase
CLAU_0714	Purine or other phosphorylase family 1	CAETHG_0741	hypothetical protein
CLAU_0715	Hypothetical protein	CAETHG_0742	protein kinase-like protein
CLAU_0716	Major facilitator superfamily MFS_1	CAETHG_0743	permease
CLAU_0726	Hypothetical protein CHP00268	CAETHG_0752	potassium-transporting ATPase subunit A
CLAU_0730	Membrane protein insertase YidC/Oxa1 family	CAETHG_0756	membrane protein
CLAU_0735	D-glucuronyl C5-epimerase domain protein	CAETHG_0761	hypothetical protein
CLAU_0748	Hypothetical protein DUF318	CAETHG_0776	permease
CLAU_0749	Hypothetical protein DUF318	CAETHG_0777	permease
CLAU_0751	Sua5/YciO/YrdC/YwlC family protein	CAETHG_0779	hypothetical protein
CLAU_0752	Hypothetical protein DUF362	CAETHG_0780	4Fe-4S ferredoxin
CLAU_0763	Xylose isomerase domain-containing protein TIM barrel	CAETHG_0792	AP endonuclease
CLAU_0773	Hypothetical protein	CAETHG_0802	transposase
CLAU_0785	Hypothetical protein	CAETHG_0813	FAD-dependent dehydrogenase
CLAU_0786	Integrase catalytic region	CAETHG_0814	hypothetical protein
CLAU_0787	Putative transposase	CAETHG_0815	hypothetical protein
CLAU_0788	Gluconate transporter	CAETHG_0816	fructuronate transporter
CLAU_0794	Transcriptional regulator CdaR family	CAETHG_0822	sugar diacid utilization regulator
CLAU_0803	HesB-related (seleno) protein	CAETHG_0831	hypothetical protein
CLAU_0804	Putative tRNA sulfurtransferase	CAETHG_0832	thiamine biosynthesis protein ThiI
CLAU_0811	Cyclopropane-fatty-acyl-phospholipid synthase	CAETHG_0840	SAM-dependent methyltransferase
CLAU_0812	Putative signal transduction protein with CBS domain-containing protein	CAETHG_0841	hypothetical protein
CLAU_0818	Diguanylate cyclase/phosphodiesterase	CAETHG_0847	histidine kinase
CLAU_0821	ECF-type transporter substrate-specific component	CAETHG_0850	membrane protein
CLAU_0822	Hypothetical protein	CAETHG_0852	acid-soluble spore protein
CLAU_0829	Putative cytochrome b5-domain-containing protein	CAETHG_0859	hypothetical protein
CLAU_0831	Cytochrome-c3 hydrogenase	CAETHG_0861	Ni/Fe hydrogenase
CLAU_0832	Hydrogenase (NiFe) small subunit HydA	CAETHG_0862	alpha/beta hydrolase
CLAU_0833	Hypothetical protein	CAETHG_0863	alpha/beta hydrolase
CLAU_0834	Hypothetical protein	CAETHG_0864	alpha/beta hydrolase
CLAU_0839	NADPH/dihydrolipoyl dehydrogenase	CAETHG_0869	2,4-dienoyl-CoA reductase
CLAU_0854	Hypothetical protein	CAETHG_0885	type IV leader peptidase
CLAU_0856	Rubrerythrin	CAETHG_0887	hypothetical protein
CLAU_0861	Hypothetical protein	CAETHG_0892	tryptophan transporter
CLAU_0862	CBS domain-containing membrane protein	CAETHG_0893	inosine-5-monophosphate dehydrogenase
CLAU_0866	Fructose-1,6-bisphosphatase class 3	CAETHG_0896	cardiolipin synthase
CLAU_0869	40-residue YVTN family beta-propeller repeat protein	CAETHG_0900	hypothetical protein
CLAU_0870	ErfK/YbiS/YcfS/YnhG family protein	CAETHG_0901	hypothetical protein
CLAU_0881	CHAP domain-containing protein	CAETHG_0912	amidase
CLAU_0885	ACT domain-containing protein	CAETHG_0917	hypothetical protein
CLAU_0889	Hypothetical protein	CAETHG_0921	phosphoesterase
CLAU_0907	Transcriptional regulator TetR family	CAETHG_0939	drug resistance transporter, EmrB/QacA subfamily
CLAU_0909	SEC-C motif domain protein	CAETHG_0941	hypothetical protein
CLAU_0910	Hypothetical protein DUF81	CAETHG_0942	permease
CLAU_0914	C_GCAxxG_C_C family protein	CAETHG_0946	hypothetical protein
CLAU_0927	Hypothetical protein	CAETHG_0959	4Fe-4S ferredoxin
CLAU_0938	Cell wall binding repeat 2-containing protein	CAETHG_0972	hypothetical protein
CLAU_0959	Putative xanthine dehydrogenase	CAETHG_0993	aldehyde oxidase
CLAU_0966	YheO-like domain-containing protein	CAETHG_1000	hypothetical protein
CLAU_0967	Glycoside hydrolase family 25	CAETHG_1001	hypothetical protein
CLAU_0975	Putative protein	CAETHG_1010	dehydrogenase
CLAU_0977	Glyoxylate reductase (NADP(+))	CAETHG_1012	dehydrogenase
CLAU_0992	Putative transcriptional regulator PucR family	CAETHG_1028	hypothetical protein
CLAU_0998	DNA modification/repair radical SAM protein	CAETHG_1034	biotin synthase
CLAU_0999	Putative DNA metabolism protein	CAETHG_1035	hypothetical protein
CLAU_1001	Uroporphyrinogen decarboxylase (URO-D)	CAETHG_1037	methylcobamide:CoM methyltransferase
CLAU_1004	Tail collar domain protein	CAETHG_1040	hypothetical protein
CLAU_1012	Putative membrane protein	CAETHG_1049	YidE/YbjL duplication
CLAU_1019	GntR family transcriptional regulator	CAETHG_1056	hypothetical protein
CLAU_1021	Hydroxydechloroatrazine ethylaminohydrolase	CAETHG_1058	S-adenosylhomocysteine deaminase
CLAU_1022	Aldo/keto reductase	CAETHG_1059	NADP-dependent oxidoreductase domain containing protein
CLAU_1025	N-acetyltransferase	CAETHG_1063	YoaP-like domain containing protein
CLAU_1034	Diguanylate cyclase	CAETHG_1072	response regulator
CLAU_1053	Methylase	CAETHG_1091	Putative amidase domain containing protein
CLAU_1061	Integrase	CAETHG_1100	hypothetical protein
CLAU_1062	Transposase	CAETHG_1101	hypothetical protein
CLAU_1085	Delta-aminolevulinic acid dehydratase	CAETHG_1124	Porphobilinogen synthase
CLAU_1088	Precorrin-2 dehydrogenase	CAETHG_1127	Siroheme synthase domain-containing protein
CLAU_1099	NLPA lipoprotein	CAETHG_1138	ABC transporter substrate-binding protein
CLAU_1103	Metal sensitive transcriptional repressor	CAETHG_1142	hypothetical protein
CLAU_1105	Hypothetical protein	CAETHG_1144	methylase
CLAU_1123	Transcriptional regulator	CAETHG_1161	hypothetical protein
CLAU_1127	RNA polymerase sigma factor	CAETHG_1165	hypothetical protein
CLAU_1135	Fe-S oxidoreductase	CAETHG_1173	hypothetical protein
CLAU_1139	Multidrug MFS-type transporter	CAETHG_1177	drug resistance transporter, EmrB/QacA subfamily
CLAU_1150	Phospholipid methyltransferase	CAETHG_1188	hypothetical protein
CLAU_1155	Transcriptional regulator AraC family	CAETHG_1193	hypothetical protein
CLAU_1156	Integral membrane sensor signal transduction histidine kinase	CAETHG_1194	hypothetical protein
CLAU_1167	HAD-superfamily hydrolase subfamily IIA	CAETHG_1205	hypothetical protein
CLAU_1168	LrgB family protein	CAETHG_1206	membrane protein
CLAU_1178	Diguanylate cyclase	CAETHG_1216	histidine kinase
CLAU_1182	Lipoyl synthase	CAETHG_1220	radical SAM protein
CLAU_1196	Sporulation protein ytfJ	CAETHG_1234	hypothetical protein
CLAU_1199	Lecithin retinol acyltransferase	CAETHG_1237	hypothetical protein
CLAU_1201	Coat F domain protein	CAETHG_1239	hypothetical protein
CLAU_1202	Spore coat protein CotJA	CAETHG_1240	hypothetical protein
CLAU_1208	Peptidase M20	CAETHG_1246	amidohydrolase
CLAU_1209	2,4-dienoyl-CoA reductase (NADPH)	CAETHG_1247	2-enoate reductase
CLAU_1218	Lipase	CAETHG_1256	esterase
CLAU_1245	Beta-lactamase domain protein	CAETHG_1283	hydrolase
CLAU_1261	Glycosyl transferase WecB/TagA/CpsF family	CAETHG_1299	UDP-N-acetyl-D-mannosaminuronic acid transferase
CLAU_1266	Hypothetical protein	CAETHG_1304	polymerase
CLAU_1271	Maltose-binding protein	CAETHG_1309	hypothetical protein
CLAU_1278	Polysaccharide biosynthesis protein CapD	CAETHG_1317	UTP--glucose-1-phosphate uridylyltransferase
CLAU_1280	Hypothetical protein	CAETHG_1319	capsular polysaccharide biosynthesis protein
CLAU_1284	Hypothetical protein	CAETHG_1323	RNA polymerase sigma factor-like protein
CLAU_1291	Serine hydrolase	CAETHG_1331	esterase
CLAU_1296	(S)-2-hydroxy-acid oxidase	CAETHG_1336	FMN-dependent alpha-hydroxy acid dehydrogenase
CLAU_1300	Cell division protein ZapA	CAETHG_1340	hypothetical protein
CLAU_1315	S-adenosylmethionine-dependent methyltransferase	CAETHG_1355	hypothetical protein
CLAU_1327	Hypothetical protein	CAETHG_1368	nitrate ABC transporter substrate-binding protein
CLAU_1328	Putative transcriptional regulator PucR family	CAETHG_1369	hypothetical protein
CLAU_1344	Periplasmic binding protein domain-containing protein	CAETHG_1385	LacI family transcription regulator
CLAU_1345	CDP-alcohol phosphatidyltransferase	CAETHG_1386	hypothetical protein
CLAU_1346	Flavodoxin domain-containing protein	CAETHG_1387	hypothetical protein
CLAU_1367	Hypothetical protein	CAETHG_1408	nucleotide kinase
CLAU_1373	ThiW protein	CAETHG_1414	hypothetical protein
CLAU_1377	Hypothetical protein	CAETHG_1418	esterase
CLAU_1383	ThiJ/PfpI domain-containing protein	CAETHG_1423	glutamine amidotransferase
CLAU_1354	CRISPR-associated protein Cas1	CAETHG_1427	ABC transporter ATPase
CLAU_1400	Resolvase domain-containing protein	CAETHG_1440	recombinase
CLAU_1401	Resolvase domain-containing protein	CAETHG_1441	hypothetical protein
CLAU_1406	Tetratricopeptide TPR_1 repeat-containing protein	CAETHG_1446	hypothetical protein
CLAU_1415	Di-trans,poly-cis-decaprenylcistransferase	CAETHG_1455	dihydroorotate dehydrogenase
CLAU_1420	Adenosylcobinamide-phosphate guanylyltransferase	CAETHG_1460	adenosylcobinamide kinase
CLAU_1428	Abortive infection protein	CAETHG_1468	CAAX amino protease
CLAU_1430	ATP-dependent protease La	CAETHG_1470	peptidase
CLAU_1434	Xylose isomerase domain-containing protein TIM barrel	CAETHG_1474	AP endonuclease
CLAU_1444	2-hydroxyglutaryl-CoA dehydratase D-component	CAETHG_1484	3-hydroxyacyl-ACP dehydratase
CLAU_1448	Putative zinc-binding domain-containing protein	CAETHG_1488	cytochrome C551
CLAU_1453	Transcriptional regulator TetR family	CAETHG_1493	AcrR family transcriptional regulator
CLAU_1456	Dihydropyrimidinase	CAETHG_1496	hydantoinase
CLAU_1457	NCS1 nucleoside transporter family	CAETHG_1497	nitrate reductase
CLAU_1458	Amidase/hydantoinase/carbamoylase family	CAETHG_1498	allantoate amidohydrolase
CLAU_1459	Acetylornithine transaminase	CAETHG_1499	hypothetical protein
CLAU_1460	Alcohol dehydrogenase	CAETHG_1500	hypothetical protein
CLAU_1463	Germination protein Ger(x)C family	CAETHG_1504	hypothetical protein
CLAU_1465	Spore germination protein	CAETHG_1506	hypothetical protein
CLAU_1493	4Fe4S-binding SPASM domain-containing protein	CAETHG_1535	hypothetical protein
CLAU_1494	Hypothetical protein	CAETHG_1536	SAM-dependent methyltransferase
CLAU_1516	Hypothetical protein	CAETHG_1556	ATPase AAA
CLAU_1519	Trp operon repressor family protein	CAETHG_1560	hypothetical protein
CLAU_1533	SNARE associated protein	CAETHG_1574	membrane protein
CLAU_1554	O-sialoglycoprotein endopeptidase	CAETHG_1595	tRNA threonylcarbamoyladenosine modification protein TsaD
CLAU_1567	Dihydropteroate synthase DHPS	CAETHG_1609	carbon monoxide dehydrogenase
CLAU_1571	Dihydrolipoamide dehydrogenase	CAETHG_1613	pyridine nucleotide-disulfide oxidoreductase
CLAU_1573	Methylene-tetrahydrofolate reductase domain-containing protein	CAETHG_1615	hypothetical protein
CLAU_1574	Bifunctional methylenetetrahydrofolate dehydrogenase/methenyltetrahydrofolate cyclohydrolase	CAETHG_1616	Bifunctional protein
CLAU_1575	Methenyltetrahydrofolate cyclohydrolase	CAETHG_1617	sugar ABC transporter substrate-binding protein
CLAU_1577	Cobyrinic acid a,c-diamide synthase	CAETHG_1619	carbon monoxide dehydrogenase
CLAU_1581	Dinitrogenase iron-molybdenum cofactor biosynthesis protein	CAETHG_1623	diguanylate cyclase
CLAU_1599	Shikimate kinase	CAETHG_1641	hypothetical protein
CLAU_1611	Hypothetical protein	CAETHG_1653	glycosyl transferase
CLAU_1638	Putative zinc-binding domain-containing protein	CAETHG_1680	cytochrome C551
CLAU_1645	Cyclic beta 1-2 glucan synthetase	CAETHG_1687	Protein of unknown function DUF2329
CLAU_1654	Protein tyrosine phosphatase II superfamily protein	CAETHG_1697	polysaccharide deacetylase
CLAU_1655	Protein tyrosine phosphatase II superfamily protein	CAETHG_1698	hypothetical protein
CLAU_1658	Putative NAD-dependent malic enzyme 4	CAETHG_1701	Citrate carrier protein
CLAU_1659	Putative NAD-dependent malic enzyme 4	CAETHG_1702	Malate dehydrogenase (oxaloacetate-decarboxylating) (NADP())
CLAU_1660	Transcriptional regulatory protein MalR	CAETHG_1703	response regulator receiver and unknown domain protein
CLAU_1661	TetR/AcrR family transcriptional regulator	CAETHG_1704	signal transduction histidine kinase regulating citrate/malate metabolism
CLAU_1665	Transcriptional regulator LuxR family	CAETHG_1708	Lumazine-binding protein
CLAU_1673	Hypothetical protein DUF214	CAETHG_1717	chloramphenicol acetyltransferase CAT
CLAU_1676	Transcriptional regulator PadR-like family	CAETHG_1721	transcriptional repressor, CopY family
CLAU_1679	Hypothetical protein DUF2889	CAETHG_1724	transcriptional regulator, XRE family
CLAU_1682	Formiminotransferase-cyclodeaminase	CAETHG_1727	diguanylate cyclase
CLAU_1683	Peptidoglycan glycosyltransferase	CAETHG_1728	formiminotetrahydrofolate cyclodeaminase
CLAU_1684	Diguanylate cyclase	CAETHG_1729	stage V sporulation protein D
CLAU_1685	Hypothetical protein	CAETHG_1730	alpha/beta hydrolase
CLAU_1692	Hypothetical protein	CAETHG_1738	glycosyl transferase
CLAU_1697	3-hydroxybutyrate dehydrogenase	CAETHG_1743	short-chain dehydrogenase
CLAU_1698	Hypothetical protein	CAETHG_1744	porin
CLAU_1717	DegV family protein	CAETHG_1763	hypothetical protein
CLAU_1720	Hypothetical protein	CAETHG_1766	nucleotidase
CLAU_1723	VanW family protein	CAETHG_1769	hypothetical protein
CLAU_1726	Phospholipid/glycerol acyltransferase	CAETHG_1773	1-acyl-sn-glycerol-3-phosphate acyltransferase
CLAU_1727	Serine O-acetyltransferase	CAETHG_1774	(Fe-S)-binding protein
CLAU_1731	Ig domain protein	CAETHG_1778	hypothetical protein
CLAU_1733	Hypothetical protein	CAETHG_1780	thioesterase
CLAU_1737	Long-chain-fatty-acid--CoA ligase	CAETHG_1784	AMP-dependent synthetase
CLAU_1740	Butyryl-CoA dehydrogenase	CAETHG_1787	acyl-CoA dehydrogenase
CLAU_1741	Formyl-CoA transferase	CAETHG_1788	acyl-CoA transferase
CLAU_1742	Butyryl-CoA dehydrogenase	CAETHG_1789	acyl-CoA dehydrogenase
CLAU_1755	Hypothetical protein	CAETHG_1802	amino acid permease
CLAU_1762	Basic membrane lipoprotein	CAETHG_1809	ABC transporter substrate-binding protein
CLAU_1763	C_GCAxxG_C_C family protein	CAETHG_1810	transaldolase
CLAU_1764	Alcohol dehydrogenase	CAETHG_1811	hypothetical protein
CLAU_1765	C_GCAxxG_C_C family protein	CAETHG_1812	choline kinase
CLAU_1769	Microcompartments protein	CAETHG_1816	carboxysome shell protein
CLAU_1770	Microcompartments protein	CAETHG_1817	carboxysome shell protein
CLAU_1775	Microcompartments protein	CAETHG_1822	propanediol utilization: polyhedral bodies pduT
CLAU_1776	Respiratory-chain NADH dehydrogenase domain subunit A	CAETHG_1823	RnfC related NADH dehydrogenase
CLAU_1782	Pyruvate formate-lyase PFL	CAETHG_1829	formate acetyltransferase
CLAU_1783	Acetaldehyde dehydrogenase (acetylating)	CAETHG_1830	hypothetical protein
CLAU_1794	Alcohol dehydrogenase	CAETHG_1841	NADPH-dependent butanol dehydrogenase
CLAU_1795	SNARE associated protein	CAETHG_1842	hypothetical protein
CLAU_1808	Mor transcription activator domain protein	CAETHG_1856	hypothetical protein
CLAU_1817	Metallophosphoesterase	CAETHG_1865	hypothetical protein
CLAU_1818	Hypothetical protein	CAETHG_1866	4Fe-4S ferredoxin
CLAU_1819	Electron transfer flavoprotein dehydrogenase	CAETHG_1867	protein fixC
CLAU_1820	Electron transfer flavoprotein alpha/beta-subunit	CAETHG_1868	electron transfer flavoprotein subunit alpha
CLAU_1821	Electron transfer flavoprotein alpha/beta-subunit	CAETHG_1869	protein fixA
CLAU_1822	Heavy metal transport/detoxification protein	CAETHG_1870	peroxiredoxin
CLAU_1823	OsmC family protein	CAETHG_1871	peroxiredoxin
CLAU_1827	Abortive infection protein	CAETHG_1875	protease
CLAU_1855	Methylaspartate ammonia-lyase	CAETHG_1903	fumarate hydratase
CLAU_1856	Methylaspartate ammonia-lyase	CAETHG_1904	beta-methylaspartase
CLAU_1857	Methylaspartate mutase E subunit	CAETHG_1905	glutamate mutase
CLAU_1858	Hypothetical protein CHP01319	CAETHG_1906	mutL
CLAU_1861	Amino acid permease-associated region	CAETHG_1909	alanine glycine permease
CLAU_1915	Hypothetical protein	CAETHG_1963	elongation factor Tu
CLAU_1917	Hypothetical protein DUF901	CAETHG_1965	RNA-binding protein
CLAU_1919	Mini-ribonuclease 3	CAETHG_1967	hypothetical protein
CLAU_1924	DNA integrity scanning protein disA	CAETHG_1972	DNA-binding protein
CLAU_1927	Protein arginine kinase McsB	CAETHG_1975	ATP:guanido phosphotransferase
CLAU_1931	Translation elongation factor G	CAETHG_1980	UDP-N-acetylmuramoyl-L-alanyl-D-glutamate synthetase
CLAU_1932	UDP-N-acetylmuramoylalanine--D-glutamate ligase	CAETHG_1980	UDP-N-acetylmuramoyl-L-alanyl-D-glutamate synthetase
CLAU_1938	Putative transcriptional acitvator Baf family	CAETHG_1986	pantothenate kinase
CLAU_1944	Septum formation initiator	CAETHG_1992	dihydroorotate dehydrogenase
CLAU_1945	Spore cortex biosynthesis protein YabQ	CAETHG_1993	hypothetical protein
CLAU_1946	Sporulation protein YabP	CAETHG_1994	hypothetical protein
CLAU_1947	RNA-binding S4 domain protein	CAETHG_1995	hypothetical protein
CLAU_1949	MazG family protein	CAETHG_1997	nucleotide pyrophosphohydrolase
CLAU_1950	Polysaccharide biosynthesis protein	CAETHG_1998	stage V sporulation protein B
CLAU_1951	Transcriptional regulator AbrB family	CAETHG_1999	stage V sporulation protein T
CLAU_1952	Foldase protein prsA	CAETHG_2000	peptidylprolyl isomerase
CLAU_1955	HtrA2 peptidase	CAETHG_2003	protease
CLAU_1960	Regulatory protein SpoVG	CAETHG_2008	hypothetical protein
CLAU_1961	Purine operon repressor PurR	CAETHG_2009	LacI family transcriptional regulator
CLAU_1965	Abortive infection protein	CAETHG_2013	CAAX prenyl protease domain-containing protein
CLAU_1966	Transcriptional regulator XRE family	CAETHG_2014	membrane protein
CLAU_1972	Hypothetical protein	CAETHG_2020	transporter
CLAU_1973	Radical SAM domain protein	CAETHG_2021	pyruvate-formate lyase-activating enzyme
CLAU_1983	Coagulation factor 5/8 type domain protein	CAETHG_2032	hypothetical protein
CLAU_1985	(FeFe)-hydrogenase system regulator	CAETHG_2034	CopG family transcriptional regulator
CLAU_1986	DUTPase	CAETHG_2035	hypothetical protein
CLAU_1989	Peptidase S8 and S53 subtilisin kexin sedolisin	CAETHG_2037	LysR family transcriptional regulator
CLAU_1990	Phosphoglycerate dehydrogenase	CAETHG_2039	dihydrofolate reductase
CLAU_1999	Enoyl-(acyl-carrier-protein) reductase II	CAETHG_2049	2-nitropropane dioxygenase
CLAU_2004	IstB domain protein ATP-binding protein	CAETHG_2054	DNA replication protein DnaC
CLAU_2005	Putative pyruvate/phosphate dikinase regulatory protein	CAETHG_2055	phosphotransferase
CLAU_2007	HI0933 family protein	CAETHG_2057	flavoprotein
CLAU_2012	Fumarate hydratase	CAETHG_2062	aspartate ammonia-lyase
CLAU_2013	(FeFe)-hydrogenase H-cluster maturation GTPase HydF	CAETHG_2063	ATP-binding protein
CLAU_2014	Natural resistance-associated macrophage protein	CAETHG_2064	divalent cation transporter
CLAU_2017	GtrA family protein	CAETHG_2067	sugar translocase
CLAU_2025	Hypothetical protein	CAETHG_2075	amino acid:proton antiporter
CLAU_2026	Sigma-54 specific transcriptional regulator Fis family	CAETHG_2076	amidohydrolase
CLAU_2048	Phosphoesterase RecJ domain protein	CAETHG_2099	delta-lactam-biosynthetic de-N-acetylase
CLAU_2057	Sporulation integral membrane protein YtvI	CAETHG_2109	hypothetical protein
CLAU_2058	Sporulation protein YyaC	CAETHG_2110	hypothetical protein
CLAU_2062	Cobyrinic acid a,c-diamide synthase	CAETHG_2114	sporulation initiation inhibitor Soj
CLAU_2085	Integrase family protein	CAETHG_2138	tyrosine recombinase XerC
CLAU_2099	Terminase small subunit	CAETHG_2152	phage-like terminase
CLAU_2119	Virulence protein RhuM	CAETHG_2172	toxin Fic
CLAU_2140	Hypothetical protein	CAETHG_2193	ABC transporter permease
CLAU_2141	Hypothetical protein	CAETHG_2194	ABC transporter permease
CLAU_2152	NUDIX hydrolase	CAETHG_2205	DNA mismatch repair protein MutT
CLAU_2153	Hypothetical protein	CAETHG_2206	hydrolase
CLAU_2157	Alanine--glyoxylate transaminase	CAETHG_2210	aminotransferase
CLAU_2166	Cellulase	CAETHG_2220	aminopeptidase
CLAU_2168	Cellulase	CAETHG_2222	hydrolase
CLAU_2170	Serine--pyruvate transaminase	CAETHG_2224	hypothetical protein
CLAU_2176	Carbohydrate kinase FGGY	CAETHG_2230	ATPase
CLAU_2184	Silent information regulator protein Sir2	CAETHG_2239	NAD-dependent deacetylase
CLAU_2188	Sigma-G inhibitor	CAETHG_2243	hypothetical protein
CLAU_2189	Arginine decarboxylase	CAETHG_2244	decarboxylase
CLAU_2193	PSP1 domain protein	CAETHG_2248	stage 0 sporulation protein
CLAU_2194	Heavy metal transport/detoxification protein	CAETHG_2249	hypothetical protein
CLAU_2198	Methyltransferase	CAETHG_2253	hypothetical protein
CLAU_2200	NLP/P60 protein	CAETHG_2255	glycoside hydrolase
CLAU_2201	NLP/P60 protein	CAETHG_2256	glycoside hydrolase
CLAU_2203	Metal dependent phosphohydrolase	CAETHG_2258	tRNA nucleotidyltransferase
CLAU_2212	Mannosyl-glycoprotein endo-beta-N-acetylglucosaminidase	CAETHG_2267	hydrolase
CLAU_2237	Transcriptional regulator LacI family	CAETHG_2293	catabolite control protein A
CLAU_2241	Excinuclease ABC C subunit domain protein	CAETHG_2297	hypothetical protein
CLAU_2252	Spore coat protein CotS family	CAETHG_2310	hypothetical protein
CLAU_2255	Hypothetical protein DUF3794	CAETHG_2313	peptidase M23B
CLAU_2259	Hypothetical protein	CAETHG_2317	hypothetical protein
CLAU_2262	Stage II sporulation protein R	CAETHG_2320	peptidase
CLAU_2263	Monogalactosyldiacylglycerol synthase	CAETHG_2321	UDP-glucuronosyltransferase
CLAU_2289	ATP synthase subunit alpha	CAETHG_2347	F0F1 ATP synthase subunit gamma
CLAU_2295	Peptidase M23	CAETHG_2353	sporulation protein
CLAU_2299	Sporulation protein YyaC	CAETHG_2357	hypothetical protein
CLAU_2301	Helicase RecD/TraA family	CAETHG_2359	ATPase AAA
CLAU_2304	Sigma-54 modulation protein/ribosomal protein S30EA	CAETHG_2363	hypothetical protein
CLAU_2313	Type III secretion exporter	CAETHG_2373	hypothetical protein
CLAU_2325	Phosphoribulokinase/uridine kinase family protein	CAETHG_2385	ATPase AAA
CLAU_2336	NAD synthase	CAETHG_2397	potassium ABC transporter ATPase
CLAU_2341	Histidine kinase-like ATPase domain-containing protein	CAETHG_2403	anti-sigma regulatory factor
CLAU_2345	Hypothetical protein	CAETHG_2407	SNARE associated protein
CLAU_2351	Hypothetical protein	CAETHG_2413	cell wall hydrolase
CLAU_2353	Holo-(acyl-carrier-protein) synthase	CAETHG_2415	4'-phosphopantetheinyl transferase
CLAU_2357	Transcriptional modulator of MazE/toxin MazF	CAETHG_2419	growth inhibitor PemK
CLAU_2367	Cell cycle protein	CAETHG_2429	membrane protein
CLAU_2368	Peptidoglycan glycosyltransferase	CAETHG_2430	membrane protein
CLAU_2370	UvrABC system protein C	CAETHG_2432	excinuclease ABC subunit C
CLAU_2372	UPF0042 nucleotide-binding protein yhbJ	CAETHG_2434	glmZ(sRNA)-inactivating NTPase
CLAU_2378	Pyruvate kinase	CAETHG_2441	RNA methyltransferase, TrmA family
CLAU_2381	Hypothetical protein	CAETHG_2444	type III effector Hrp-dependent outer protein
CLAU_2385	Hypothetical protein	CAETHG_2448	hydroxyacid dehydrogenase
CLAU_2386	Major facilitator superfamily MFS_1	CAETHG_2449	membrane protein
CLAU_2390	Peptidase dimerization domain protein	CAETHG_2453	succinyl-diaminopimelate desuccinylase
CLAU_2400	GGDEF domain-containing protein	CAETHG_2464	diguanylate cyclase
CLAU_2409	Methyltransferase type 11	CAETHG_2473	hypothetical protein
CLAU_2415	Aspartate ammonia-lyase	CAETHG_2479	Fumarate hydratase class II
CLAU_2416	2-hydroxycarboxylate transporter family protein	CAETHG_2480	Citrate carrier protein
CLAU_2418	HpcH/HpaI aldolase/citrate lyase family protein	CAETHG_2482	Citryl-CoA lyase
CLAU_2439	Putative serine protein kinase PrkA	CAETHG_2503	MarR family transcriptional regulator
CLAU_2441	Drug resistance transporter EmrB/QacA subfamily	CAETHG_2505	major facilitator transporter
CLAU_2443	Efflux transporter RND family MFP subunit	CAETHG_2507	hemolysin D
CLAU_2459	Dolichyl-phosphate-mannose-protein mannosyltransferase family	CAETHG_2524	hypothetical protein
CLAU_2462	Glycosyl transferase family 2	CAETHG_2527	hypothetical protein
CLAU_2464	ABC-2 family transporter protein	CAETHG_2529	hypothetical protein
CLAU_2482	Hypothetical protein	CAETHG_2547	amino acid permease
CLAU_2486	PP-loop domain protein	CAETHG_2551	restriction endonuclease EcoEI subunit S
CLAU_2498	LysM domain containing cysteine-rich secretory protein family	CAETHG_2563	Sporulation uncharacterized protein YkwD
CLAU_2501	DNA-binding domain protein excisionase family	CAETHG_2566	molybdate-binding protein
CLAU_2503	Nitrogen regulatory protein P-II	CAETHG_2568	nitrogen fixation nifHD region glnB 1
CLAU_2505	Nitrogenase molybdenum-iron protein subunit alpha	CAETHG_2570	nitrogenase molybdenum-iron protein beta chain
CLAU_2518	Outer membrane efflux protein	CAETHG_2583	hypothetical protein
CLAU_2519	Outer membrane efflux protein	CAETHG_2584	hypothetical protein
CLAU_2520	ResB family protein	CAETHG_2585	hypothetical protein
CLAU_2521	KWG Leptospira repeat protein	CAETHG_2586	hypothetical protein
CLAU_2533	Exopolysaccharide biosynthesis polyprenyl glycosylphosphotransferase	CAETHG_2598	multidrug MFS transporter
CLAU_2534	Glycosyl transferase group 1	CAETHG_2599	hypothetical protein
CLAU_2542	DegT/DnrJ/EryC1/StrS aminotransferase	CAETHG_2609	Glutamine--scyllo-inositol transaminase
CLAU_2552	Exopolysaccharide biosynthesis polyprenyl glycosylphosphotransferase	CAETHG_2622	multidrug MFS transporter
CLAU_2554	Glycosyl transferase group 1	CAETHG_2625	O-antigen polymerase
CLAU_2557	Asparagine synthase	CAETHG_2628	hypothetical protein
CLAU_2559	Polysaccharide biosynthesis protein	CAETHG_2630	flagellin modification protein FlmA
CLAU_2560	DegT/DnrJ/EryC1/StrS aminotransferase family	CAETHG_2631	UDP-4-keto-6-deoxy-N-acetylglucosamine 4-aminotransferase
CLAU_2562	NeuB family protein with SAF domain	CAETHG_2633	pseudaminic acid synthase
CLAU_2563	Glycosyl transferase 28 domain-containing protein	CAETHG_2634	pseudaminic acid biosynthesis-associated protein PseG
CLAU_2572	Type IV pilin N-term methylation site GFxxxE family protein	CAETHG_2644	hypothetical protein
CLAU_2579	Type IV pilin N-term methylation site GFxxxE family protein	CAETHG_2652	hypothetical protein
CLAU_2581	MgtC/SapB transporter	CAETHG_2654	methyltransferase
CLAU_2589	Hypothetical protein	CAETHG_2662	von Willebrand factor type A
CLAU_2596	NUDIX hydrolase	CAETHG_2670	hypothetical protein
CLAU_2599	Hypothetical protein	CAETHG_2673	GTP1/OBG protein
CLAU_2604	FecCD transport family protein	CAETHG_2678	corrinoid ABC transporter permease
CLAU_2607	Ig domain protein	CAETHG_2681	hypothetical protein
CLAU_2611	Hypothetical protein DUF2442	CAETHG_2685	GNAT family acetyltransferase
CLAU_2613	FAD-linked oxidase domain protein	CAETHG_2688	D-lactate dehydrogenase (cytochrome)
CLAU_2617	HlyD family secretion protein	CAETHG_2692	transporter
CLAU_2618	HlyD family secretion protein	CAETHG_2693	hemolysin D
CLAU_2624	Transcriptional Coactivator p15	CAETHG_2699	hypothetical protein
CLAU_2625	Peptidoglycan glycosyltransferase	CAETHG_2700	penicillin-binding protein
CLAU_2628	Peptidase family S41 protein	CAETHG_2703	protease
CLAU_2629	Hypothetical protein DUF45	CAETHG_2704	peptidase
CLAU_2630	Putative manganese efflux pump MntP	CAETHG_2705	membrane protein
CLAU_2639	HTH domain-containing protein	CAETHG_2714	XRE family transcriptional regulator
CLAU_2650	NLPA lipoprotein	CAETHG_2726	metal ABC transporter substrate-binding protein
CLAU_2655	Metal dependent phosphohydrolase	CAETHG_2731	hypothetical protein
CLAU_2666	ABC-type transporter	CAETHG_2743	hypothetical protein
CLAU_2667	ABC-type transporter	CAETHG_2744	hypothetical protein
CLAU_2671	EamA-like transporter family	CAETHG_2748	protein of unknown function DUF6 transmembrane
CLAU_2672	Beta-lactamase domain protein	CAETHG_2749	hydrolase
CLAU_2680	Periplasmic subunit family 3	CAETHG_2757	amino acid ABC transporter substrate-binding protein
CLAU_2685	Hypothetical protein DUF378	CAETHG_2762	argininosuccinate lyase
CLAU_2687	TRNA synthetase class II (D K and N)	CAETHG_2764	transcriptional regulator
CLAU_2688	Hypothetical protein	CAETHG_2765	asparaginyl-tRNA synthetase
CLAU_2692	Penicillinase repressor	CAETHG_2769	transcriptional repressor, CopY family
CLAU_2704	Acyltransferase 3	CAETHG_2781	hypothetical protein
CLAU_2707	Band 7 protein	CAETHG_2784	peptidase
CLAU_2717	NADH-quinone oxidoreductase E subunit	CAETHG_2794	hydrogenase
CLAU_2720	4Fe-4S dicluster domain	CAETHG_2797	oxidoreductase
CLAU_2722	4Fe-4S dicluster domain	CAETHG_2799	electron transporter HydN
CLAU_2723	Sigma-54 specific transcriptional regulator with PAS/PAC sensor Fis family	CAETHG_2800	ATPase AAA
CLAU_2731	Acetyltransferase (GNAT) domain	CAETHG_2809	hypothetical protein
CLAU_2735	DNA repair protein RadC	CAETHG_2813	hypothetical protein
CLAU_2743	Putative rod shape-determining protein RodA	CAETHG_2821	cell division protein FtsW
CLAU_2745	Hypothetical protein	CAETHG_2823	endopeptidase
CLAU_2769	Dihydropteroate synthase DHPS	CAETHG_2848	methyltetrahydrofolate:corrinoid methyltransferase
CLAU_2791	Potential ABC-2 family transporter protein	CAETHG_2869	hypothetical protein
CLAU_2793	Permease	CAETHG_2871	protein of unknown function DUF214
CLAU_2800	Sulfite exporter TauE/SafE	CAETHG_2879	membrane protein
CLAU_2808	GTP-binding protein lepA	CAETHG_2887	elongation factor 4
CLAU_2819	Yqey-like protein	CAETHG_2899	aspartyl-tRNA amidotransferase subunit B
CLAU_2820	Sporulation protein YqfC	CAETHG_2900	hypothetical protein
CLAU_2823	Heat-shock protein	CAETHG_2903	16S rRNA maturation RNase YbeY
CLAU_2826	DNA repair protein recO	CAETHG_2906	hypothetical protein
CLAU_2828	Transcriptional regulator containing CBS sensor domains	CAETHG_2908	hypothetical protein
CLAU_2831	Major facilitator superfamily MFS_1	CAETHG_2911	isochorismatase
CLAU_2835	Spore coat protein CotS family	CAETHG_2915	hypothetical protein
CLAU_2837	RNA polymerase sigma factor	CAETHG_2917	putative protein family
CLAU_2838	Pleckstrin homology domain	CAETHG_2918	putative protein family
CLAU_2839	Hypothetical protein DUF633	CAETHG_2919	SAM-dependent methyltransferase
CLAU_2840	NGG1p interacting factor 3 protein	CAETHG_2920	hypothetical protein
CLAU_2843	Sulfite exporter TauE/SafE	CAETHG_2923	membrane protein
CLAU_2853	GDSL-like Lipase/Acylhydrolase family	CAETHG_2934	SGNH hydrolase
CLAU_2855	Serine protease with trypsin-like peptidase domain	CAETHG_2936	PDZ/DHR/GLGF domain protein
CLAU_2862	Germination protein Ger(x)C family	CAETHG_2943	hypothetical protein
CLAU_2866	GDSL-like Lipase/Acylhydrolase family	CAETHG_2947	hydrolase
CLAU_2872	Bifunctional purine biosynthesis protein	CAETHG_2953	phosphoribosylaminoimidazolecarboxamide formyltransferase
CLAU_2876	Beta-lactamase domain protein	CAETHG_2957	hydrolase
CLAU_2886	Amino acid permease	CAETHG_2967	hypothetical protein
CLAU_2891	TatD-related deoxyribonuclease	CAETHG_2972	phosphoesterase
CLAU_2894	ABC-type transporter ATPase	CAETHG_2975	hypothetical protein
CLAU_2895	Hypothetical protein	CAETHG_2976	nitrate ABC transporter ATP-binding protein
CLAU_2896	Two component transcriptional regulator winged helix family	CAETHG_2977	permease
CLAU_2897	Hypothetical protein	CAETHG_2978	transcriptional regulator
CLAU_2904	Hypothetical protein	CAETHG_2985	zinc finger containing protein
CLAU_2915	Hypothetical protein	CAETHG_2996	cytochrome C biogenesis protein
CLAU_2923	Nitrate reductase subunit beta	CAETHG_3004	4Fe-4S ferredoxin, iron-sulpur binding domain-containing protein
CLAU_2926	Magnesium and cobalt transport protein CorA	CAETHG_3007	hypothetical protein
CLAU_2935	DJ-1 family protein	CAETHG_3016	4-methyl-5(B-hydroxyethyl)-thiazole monophosphate biosynthesis protein
CLAU_2950	Aminotransferase class IV	CAETHG_3032	hypothetical protein
CLAU_2954	Response regulator receiver modulated CheB methylesterase	CAETHG_3036	chemotaxis protein CheY
CLAU_2955	Protein-glutamate O-methyltransferase	CAETHG_3037	chemotaxis protein CheR
CLAU_2957	Chemotaxis protein CheC	CAETHG_3039	chemotaxis protein CheY
CLAU_2958	Response regulator receiver protein	CAETHG_3040	chemotaxis protein CheY
CLAU_2959	CheW protein	CAETHG_3041	chemotaxis protein CheW
CLAU_2963	FlgN family protein	CAETHG_3045	hypothetical protein
CLAU_2972	Flagellar protein FliT	CAETHG_3054	flagellar export chaperone
CLAU_3017	UPF0756 membrane protein	CAETHG_3099	homoserine dehydrogenase
CLAU_3019	YopX protein	CAETHG_3101	Protein of unknown function DUF3867
CLAU_3020	YopX protein	CAETHG_3102	hypothetical protein
CLAU_3023	Single-strand binding protein	CAETHG_3105	hypothetical protein
CLAU_3035	Flagellar hook-length control protein-like protein	CAETHG_3117	hypothetical protein
CLAU_3037	Flagellar operon protein	CAETHG_3119	flagellar biosynthesis protein
CLAU_3038	Flagellar hook-basal body protein	CAETHG_3120	flagellar hook protein FlgE
CLAU_3047	Site-determining protein	CAETHG_3129	chromosome partitioning ATPase
CLAU_3048	Type IV pilus assembly pilZ	CAETHG_3130	flagellar protein
CLAU_3055	Putative signal transduction protein with CBS domain-containing protein	CAETHG_3137	inorganic pyrophosphatase
CLAU_3091	Putative SAM-dependent methyltransferase	CAETHG_3173	hypothetical protein
CLAU_3101	Putative protein	CAETHG_3183	DNA helicase
CLAU_3124	Hemolysin A	CAETHG_3206	RNA methyltransferase
CLAU_3129	Sporulation transcriptional activator Spo0A	CAETHG_3212	chemotaxis protein CheY
CLAU_3131	NUDIX hydrolase	CAETHG_3214	ADP-ribose pyrophosphatase
CLAU_3139	Sporulation protein YtfJ	CAETHG_3222	hypothetical protein
CLAU_3143	Positive regulator of sigma E RseC/MucC	CAETHG_3226	siderophore-interacting protein
CLAU_3145	Electron transport complex subunit D	CAETHG_3228	NADH:ubiquinone oxidoreductase
CLAU_3148	Electron transport complex subunit A	CAETHG_3231	electron transport complex RsxE subunit
CLAU_3154	Cof-like hydrolase	CAETHG_3237	HAD family hydrolase
CLAU_3155	Metal sensitive transcriptional repressor	CAETHG_3238	hypothetical protein
CLAU_3184	PAP2 family protein	CAETHG_3267	serine/threonine protein phosphatase
CLAU_3192	Pyruvate formate-lyase activating enzyme	CAETHG_3275	radical SAM protein
CLAU_3195	Microcompartments protein	CAETHG_3278	propanediol utilization protein PduB
CLAU_3197	MIP family channel protein	CAETHG_3280	glycerol uptake facilitator GlpF
CLAU_3207	Microcompartments protein	CAETHG_3290	carboxysome shell protein
CLAU_3211	FeS cluster assembly scaffold protein NifU	CAETHG_3294	FeS cluster assembly scaffold IscU
CLAU_3212	PRC-barrel domain protein	CAETHG_3295	photosystem reaction center subunit H
CLAU_3213	Putative protein	CAETHG_3296	permease
CLAU_3225	RNA polymerase sigma factor	CAETHG_3308	twitching motility protein PilT
CLAU_3233	Sporulation protein YlmC/YmxH family	CAETHG_3316	hypothetical protein
CLAU_3243	Putative phosphate transport regulator	CAETHG_3326	hypothetical protein
CLAU_3245	Putative protein	CAETHG_3328	Fe-S oxidoreductase
CLAU_3258	Sun protein	CAETHG_3341	16S rRNA methyltransferase
CLAU_3259	Putative dual-specificity RNA methyltransferase RlmN	CAETHG_3342	50S rRNA methyltransferase
CLAU_3266	Putative protein	CAETHG_3349	alkaline-shock protein
CLAU_3276	Putative protein	CAETHG_3360	DNA-binding protein
CLAU_3300	GTP-sensing pleiotropic transcriptional repressor CodY	CAETHG_3384	transcriptional regulator
CLAU_3306	Phosphatidate cytidylyltransferase	CAETHG_3390	CDP-diglyceride synthetase
CLAU_3308	4-hydroxy-3-methylbut-2-en-1-yl diphosphate synthase	CAETHG_3392	zinc metalloprotease
CLAU_3322	Sporulation protein YlmC/YmxH family	CAETHG_3406	photosystem reaction center subunit H
CLAU_3323	Putative protease	CAETHG_3407	ClpP/TepA
CLAU_3330	Prenyltransferase	CAETHG_3414	decaprenyl-phosphate phosphoribosyltransferase
CLAU_3334	Phosphotransferase system phosphocarrier protein HPr	CAETHG_3418	PTS sugar transporter subunit IIA
CLAU_3344	Response regulator	CAETHG_3429	chemotaxis protein CheY
CLAU_3346	Putative transcriptional regulator	CAETHG_3431	beta-lactamase
CLAU_3348	Peptidase M56 BlaR1	CAETHG_3433	peptidase S8 and S53 subtilisin kexin sedolisin
CLAU_3351	Putative glycosyl hydrolase	CAETHG_3436	protein of unknown function DUF1680
CLAU_3354	Putative penicillinase repressor	CAETHG_3439	beta-lactamase
CLAU_3369	Putative protein	CAETHG_3454	GNAT family acetyltransferase
CLAU_3386	Electron transfer flavoprotein alpha/beta-subunit	CAETHG_3471	hypothetical protein
CLAU_3388	D-lactate dehydrogenase (cytochrome)	CAETHG_3473	FAD-binding protein
CLAU_3393	Coenzyme PQQ synthesis protein D	CAETHG_3478	hypothetical protein
CLAU_3405	Putatve glycosyltransferase	CAETHG_3490	transcriptional regulator
CLAU_3406	Transcriptional regulator TetR family	CAETHG_3491	transcriptional regulator
CLAU_3415	MATE efflux family protein	CAETHG_3500	cupin
CLAU_3418	Putative flavodoxin	CAETHG_3504	hypothetical protein
CLAU_3419	Putative metallophosphoesterase	CAETHG_3505	phosphohydrolase
CLAU_3421	Putative permease	CAETHG_3507	cell division protein FtsX
CLAU_3422	Major facilitator superfamily MFS_1	CAETHG_3508	transporter
CLAU_3425	Putative permease	CAETHG_3511	protein of unknown function DUF214
CLAU_3430	Putative permease	CAETHG_3516	protein of unknown function DUF214
CLAU_3438	Cobyrinic acid a,c-diamide synthase	CAETHG_3524	hypothetical protein
CLAU_3458	Putative type III restriction protein	CAETHG_3547	helicase
CLAU_3460	Putative protein	CAETHG_3549	ATPase
CLAU_3463	Putative phage derived protein	CAETHG_3551	protein of unknown function DUF891
CLAU_3470	Putative protein	CAETHG_3558	ATPase associated with various cellular activities AAA_5
CLAU_3478	VanW family protein	CAETHG_3566	vanomycin resistance protein VanB
CLAU_3480	NADH ubiquinone oxidoreductase	CAETHG_3569	hydrogenase, Fe-only
CLAU_3484	Putative hydrolase	CAETHG_3573	hypothetical protein
CLAU_3491	Diguanylate cyclase/phosphodiesterase with PAS/PAC sensor(s)	CAETHG_3580	hypothetical protein
CLAU_3496	Thiolase-like enzyme	CAETHG_3585	3-Oxoacyl-(acyl-carrier-protein (ACP)) synthase III
CLAU_3497	Rubredoxin-like zinc ribbon protein	CAETHG_3586	protein of unknown function DUF35, rubredoxin-like zinc ribbon
CLAU_3513	NADH:flavin oxidoreductase	CAETHG_3603	2,4-dienoyl-CoA reductase (NADPH)
CLAU_3519	ABC-2 family transporter protein	CAETHG_3609	hypothetical protein
CLAU_3527	ATPase associated with various cellular activities AAA_5	CAETHG_3617	hypothetical protein
CLAU_3533	DeoR-type HTH domain-containing protein	CAETHG_3623	decarboxylase
CLAU_3534	Putative zinc ribbon domain-containing protein	CAETHG_3624	transcriptional regulator
CLAU_3537	Transcriptional regulator CdaR family	CAETHG_3627	hypothetical protein
CLAU_3539	Cupin 2 conserved barrel domain protein	CAETHG_3629	hypothetical protein
CLAU_3546	Metallo-dependent hydrolase family	CAETHG_3636	allantoinase
CLAU_3550	Putative protein	CAETHG_3640	multidrug ABC transporter permease
CLAU_3551	ABC-2 family transporter protein	CAETHG_3641	hypothetical protein
CLAU_3552	HlyD family secretion protein	CAETHG_3642	hypothetical protein
CLAU_3559	Efflux transporter RND family MFP subunit	CAETHG_3649	hypothetical protein
CLAU_3563	Molybdopterin-binding oxidoreductase	CAETHG_3653	Trimethylamine-N-oxide reductase (cytochrome c)
CLAU_3586	Putative zinc-dependent peptidase	CAETHG_3676	hypothetical protein
CLAU_3602	Peptidoglycan glycosyltransferase	CAETHG_3692	hypothetical protein
CLAU_3606	Putative Mg(2+) transporter	CAETHG_3696	MgtE intracellular region
CLAU_3607	Natural resistance-associated macrophage protein	CAETHG_3697	Mn transporter
CLAU_3620	Oxidoreductase	CAETHG_3711	2,4-dienoyl-CoA reductase (NADPH)
CLAU_3646	Beta-lactamase A	CAETHG_3737	hypothetical protein
CLAU_3653	Putative spore permease	CAETHG_3745	Spore germination protein
CLAU_3655	Bifunctional acetaldehyde-CoA/alcohol dehydrogenase	CAETHG_3747	Acetaldehyde dehydrogenase (acetylating)
CLAU_3656	Bifunctional acetaldehyde-CoA/alcohol dehydrogenase	CAETHG_3748	Acetaldehyde dehydrogenase (acetylating)
CLAU_3659	HTH domain-containing protein	CAETHG_3751	hypothetical protein
CLAU_3665	Hypothetical protein	CAETHG_3757	restriction endonuclease
CLAU_3669	Putative transcription regulator	CAETHG_3761	hypothetical protein
CLAU_3676	Hypothetical protein	CAETHG_3768	hypothetical protein
CLAU_3688	Phage portal protein	CAETHG_3780	hypothetical protein
CLAU_3690	Hypothetical protein	CAETHG_3782	phage major capsid protein, HK97 family
CLAU_3692	Hypothetical protein	CAETHG_3784	head-tail joining family protein
CLAU_3693	Putative bacteriophage tail-component	CAETHG_3785	hypothetical protein
CLAU_3698	Lytic transglycosylase catalytic	CAETHG_3790	hypothetical protein
CLAU_3703	Baseplate J family protein	CAETHG_3795	hypothetical protein
CLAU_3712	SdpI/YhfL protein family	CAETHG_3804	hypothetical protein
CLAU_3715	PAP2-like protein	CAETHG_3807	phosphoesterase
CLAU_3722	Rod shape-determining protein RodA	CAETHG_3814	cell division protein FtsW
CLAU_3727	NADP-dependent oxidoreductase domain-containing protein	CAETHG_3819	aldo/keto reductase
CLAU_3728	Putative peptidase A4	CAETHG_3820	hypothetical protein
CLAU_3731	Molybdopterin-binding domain-containing protein	CAETHG_3823	hypothetical protein
CLAU_3734	NTPase	CAETHG_3826	protein of unknown function DUF265
CLAU_3740	Putative extracellular solute-binding protein	CAETHG_3832	hypothetical protein
CLAU_3742	Cobalamin synthesis protein P47K	CAETHG_3834	hypothetical protein
CLAU_3747	Putative regulatory protein	CAETHG_3839	hypothetical protein
CLAU_3751	Ubiquitin-associated-domain-containing protein	CAETHG_3843	hypothetical protein
CLAU_3755	Amidohydrolase	CAETHG_3847	peptidase M20
CLAU_3756	Pseudouridine synthase RluA family	CAETHG_3848	hypothetical protein
CLAU_3757	Polysaccharide biosynthesis protein	CAETHG_3849	sporulation protein SpoVB
CLAU_3759	Glutamate synthase NADH/NADPH small subunit	CAETHG_3851	dihydropyrimidine dehydrogenase subunit A
CLAU_3764	Phospholipid methyltransferase	CAETHG_3856	isoprenylcysteine carboxyl methyltransferase
CLAU_3765	Transcription activator effector binding protein	CAETHG_3857	DNA gyrase inhibitor
CLAU_3774	Chromate transporter	CAETHG_3866	hypothetical protein
CLAU_3775	Putative amidotransferase	CAETHG_3867	dimethyladenosine transferase
CLAU_3784	L-2-amino-thiazoline-4-carboxylic acid hydrolase	CAETHG_3876	hypothetical protein
CLAU_3789	Hypothetical protein	CAETHG_3881	histidine kinase
CLAU_3793	Phenazine biosynthesis protein PhzF family	CAETHG_3885	hypothetical protein
CLAU_3798	Aldo-ketol reductase (NADPH-dependent)	CAETHG_3890	glyoxal reductase
CLAU_3799	Peptidase M28	CAETHG_3891	hypothetical protein
CLAU_3804	DNA alkylation repair enzyme	CAETHG_3896	hypothetical protein
CLAU_3806	Putative integral membrane protein	CAETHG_3898	alanine glycine permease
CLAU_3809	Ethanolamine utilization protein EutS	CAETHG_3901	hypothetical protein
CLAU_3815	Transcriptional regulator TraR/DksA family	CAETHG_3908	molecular chaperone DnaK
CLAU_3818	SH3 domain protein	CAETHG_3911	peptide-binding protein
CLAU_3822	TrkA-C domain protein	CAETHG_3915	GntR family transcriptional regulator
CLAU_3823	Yip1 domain-containing protein	CAETHG_3916	hypothetical protein
CLAU_3825	Peptide transport system ATPase component	CAETHG_3918	Phosphonate-transporting ATPase
CLAU_3826	Peptide transport system permease component	CAETHG_3919	macrolide ABC transporter permease
CLAU_3827	Transcriptional regulator DeoR family	CAETHG_3920	cytidine deaminase
CLAU_3848	Arylsulfotransferase	CAETHG_3941	hypothetical protein
CLAU_3850	ABC-type transporter permease component	CAETHG_3943	hypothetical protein
CLAU_3851	GDSL-like lipase/acylhydrolase	CAETHG_3944	hypothetical protein
CLAU_3856	Glutathionylspermidine synthase	CAETHG_3949	hypothetical protein
CLAU_3865	Glucose-inhibited division protein A	CAETHG_3958	hypothetical protein
CLAU_3866	Integrase/recombinase protein	CAETHG_3959	Resolvase domain-containing protein
CLAU_3869	Siphoviros Gp157 family protein	CAETHG_3962	hypothetical protein
CLAU_3871	Glucose-inhibited division protein A	CAETHG_3964	flavodoxin
CLAU_3872	Oxidoreductase FAD-binding domain protein	CAETHG_3965	hypothetical protein
CLAU_3876	Diguanylate cyclase/phosphodiesterase with PAS/PAC sensor(s)	CAETHG_3969	hypothetical protein
CLAU_3882	Putative transcrptional activator Mor family	CAETHG_3975	hypothetical protein
CLAU_3883	AAA-ATPase-like protein	CAETHG_3976	hypothetical protein
CLAU_3890	Radical SAM protein	CAETHG_3983	hypothetical protein
CLAU_3892	Arsenical pump membrane protein	CAETHG_3985	protein of unknown function DUF3794
CLAU_3904	Xylulokinase	CAETHG_3998	autoinducer kinase
CLAU_3913	Glycosyl transferase family 2	CAETHG_4007	hypothetical protein
CLAU_3914	Polysaccharide deacetylase	CAETHG_4008	hypothetical protein
CLAU_3916	Glycosyl transferase capsule biosynthesis protein	CAETHG_4010	hypothetical protein
CLAU_3918	Glycosyl transferase family 2	CAETHG_4012	hypothetical protein
CLAU_3932	Penicillinase repressor	CAETHG_4026	beta-lactamase
CLAU_3940	ABC-type transporter	CAETHG_4034	hypothetical protein
CLAU_3944	Hypothetical protein	CAETHG_4038	ECF transporter, substrate-specific component
CLAU_3961	Retroviral integrase	CAETHG_4055	transposase
CLAU_3963	Nucleoside transporter	CAETHG_4057	cytochrome C oxidase subunit III

## Sheet: No LanzaTech Tag (OLD)
SBRC locus tag	SBRC gene product	SBRC gene function	LanzaTech locus tag	LanzaTech functional annotation
CLAU_0723	Hypothetical protein		no LanzaTech tag
CLAU_1117	CAAX protease		no LanzaTech tag
CLAU_1503	Hypothetical protein		no LanzaTech tag
CLAU_1811	Peptidase M28		no LanzaTech tag
CLAU_2000	3-oxoacyl-(acyl-carrier-protein) synthase 3		no LanzaTech tag
CLAU_2529	Hypothetical protein DUF1659		no LanzaTech tag
CLAU_2784	Hypothetical protein		no LanzaTech tag
CLAU_3462	Putative protein		no LanzaTech tag

## Sheet: No Genbank Entry
SBRC locus tag	SBRC gene product	SBRC gene function	LanzaTech locus tag	LanzaTech functional annotation
CLAU_0005	Peptidase T	Cleaves the N-terminal amino acid of tripeptides	not in genbank file
CLAU_0006	Transcriptional regulator LuxR family	Transcriptional regulation	not in genbank file
CLAU_0042	ABC-type transporter-like membrane protein		not in genbank file
CLAU_0049	Hypothetical protein		not in genbank file
CLAU_0050	Major facilitator superfamily MFS_1	Transporter	not in genbank file
CLAU_0051	Putative signal transduction protein	Signal Transduction	not in genbank file
CLAU_0052	Response regulator receiver protein	Signal Transduction	not in genbank file
CLAU_0053	PAS/PAC sensor signal transduction histidine kinase	Signal Transduction	not in genbank file
CLAU_0110	Putative ABC transporter	Transporter	not in genbank file
CLAU_0115	Hydrogenase large subunit domain protein	Hydrogenase	not in genbank file
CLAU_0116	Auxin efflux carrier	Signal Transduction	not in genbank file
CLAU_0122	Biotin carboxylase	Biotin carboxylase	not in genbank file
CLAU_0136	Uroporphyrinogen decarboxylase (URO-D)	Decarboxylase	not in genbank file
CLAU_0150	Putative ferredoxin	Ferredoxin	not in genbank file
CLAU_0158	Amino acid permease	Permease	not in genbank file
CLAU_0176	Hypothetical protein		not in genbank file
CLAU_0177	Hypothetical protein		not in genbank file
CLAU_0187	Hypothetical protein		not in genbank file
CLAU_0206	Hypothetical protein		not in genbank file
CLAU_0227	Transcriptional regulator	Transcriptional regulation	not in genbank file
CLAU_0245	Hypothetical protein		not in genbank file
CLAU_0254	Spermidine/putrescine ABC transporter ATP-binding protein		not in genbank file
CLAU_0258	Glycerophosphoryl diester phosphodiesterase family	Phosphodiesterase	not in genbank file
CLAU_0259	Hypothetical protein		not in genbank file
CLAU_0278	Sporulation stage 0 Spo0E-like regulatory phosphatase	Phosphatase	not in genbank file
CLAU_0283	ABC-type transporter ATP-binding protein		not in genbank file
CLAU_0284	Hypothetical protein		not in genbank file
CLAU_0314	Hypothetical protein		not in genbank file
CLAU_0315	Cell wall binding repeat 2-containing protein		not in genbank file
CLAU_0319	Cobalt transport protein		not in genbank file
CLAU_0320	Cell wall binding repeat 2-containing protein		not in genbank file
CLAU_0321	Ig domain protein group 2 domain protein		not in genbank file
CLAU_0322	Cell wall binding repeat 2-containing protein		not in genbank file
CLAU_0323	Leucine rich repeat 5 IG domain protein		not in genbank file
CLAU_0349	Hypothetical protein		not in genbank file
CLAU_0376	RND-type efflux system membrane permease AcrB family		not in genbank file
CLAU_0383	Hypothetical protein		not in genbank file
CLAU_0396	Hypothetical protein DUF2292		not in genbank file
CLAU_0408	Putative nucleic-acid-binding protein containing a Zn-ribbon		not in genbank file
CLAU_0420	Major facilitator superfamily MFS_1		not in genbank file
CLAU_0434	Hypothetical protein		not in genbank file
CLAU_0473	Methyl-accepting chemotaxis protein		not in genbank file
CLAU_0493	RNA polymerase sigma factor SigI		not in genbank file
CLAU_0498	Transmembrane secretion effector		not in genbank file
CLAU_0500	Hypothetical protein DUF4111		not in genbank file
CLAU_0501	Hypothetical protein containing nucleotidyl transferase domain		not in genbank file
CLAU_0503	Hypothetical protein		not in genbank file
CLAU_0516	Putative membrane protein YibE/F family		not in genbank file
CLAU_0519	Cell wall binding repeat 2-containing protein		not in genbank file
CLAU_0526	Hypothetical protein		not in genbank file
CLAU_0527	Hypothetical protein		not in genbank file
CLAU_0528	Hypothetical protein		not in genbank file
CLAU_0572	ATP-dependent DNA helicase RecQ		not in genbank file
CLAU_0601	Hypothetical protein		not in genbank file
CLAU_0603	Hypothetical protein		not in genbank file
CLAU_0609	Hypothetical protein		not in genbank file
CLAU_0646	Putative membrane protein DUF2149		not in genbank file
CLAU_0649	Putative secreted protein containing bacterial Ig-like domain		not in genbank file
CLAU_0666	SNF2 family protein		not in genbank file
Cl_autoethanogenum_CRG_740	Pseudogene		not in genbank file
CLAU_0675	Hypothetical protein		not in genbank file
CLAU_0677	Hypothetical protein		not in genbank file
CLAU_0678	Hypothetical protein		not in genbank file
CLAU_0679	Hypothetical protein		not in genbank file
CLAU_0737	Hypothetical protein		not in genbank file
CLAU_0738	Integrase family protein		not in genbank file
CLAU_0753	Transcriptional regulator MerR family		not in genbank file
CLAU_0761	Hypothetical protein		not in genbank file
CLAU_0764	Hypothetical protein		not in genbank file
CLAU_0766	Flavodoxin domain-containing protein		not in genbank file
CLAU_0774	Response regulator		not in genbank file
CLAU_0775	Sensory transduction histidine kinase		not in genbank file
CLAU_0780	Hypothetical protein		not in genbank file
CLAU_0781	Hypothetical protein		not in genbank file
CLAU_0782	Hypothetical protein		not in genbank file
CLAU_0796	Sporulation stage 0 Spo0E-like regulatory phosphatase		not in genbank file
CLAU_0808	Hypothetical protein		not in genbank file
CLAU_0816	AgrD family protein		not in genbank file
CLAU_0826	Cell wall binding repeat 2-containing protein		not in genbank file
CLAU_0830	Hydrogenase maturation protease		not in genbank file
CLAU_0846	Putative type II secretion system protein E		not in genbank file
CLAU_0880	Hypothetical protein		not in genbank file
CLAU_0884	Methyl-accepting chemotaxis protein		not in genbank file
CLAU_0890	Hypothetical protein		not in genbank file
CLAU_0892	UDP-glucuronosyl/UDP-glucosyltransferase		not in genbank file
CLAU_0894	Transcriptional regulator AraC family		not in genbank file
CLAU_0895	Hypothetical protein		not in genbank file
CLAU_0897	Hypothetical protein DUF3787		not in genbank file
CLAU_0908	Transcriptional regulator TetR family		not in genbank file
CLAU_0913	Hypothetical protein		not in genbank file
CLAU_0919	Hypothetical protein DUF421		not in genbank file
CLAU_0922	Transposase IS200-family protein		not in genbank file
CLAU_0930	TesA-like protease		not in genbank file
CLAU_0936	Putative protein YlaK family		not in genbank file
CLAU_0945	Hypothetical protein		not in genbank file
CLAU_0973	Putatative membrane-associated ATP-binding domain protein		not in genbank file
CLAU_0976	Hypothetical protein		not in genbank file
CLAU_0989	Putative membrane associated ATPase-containing protein		not in genbank file
CLAU_0994	Membrane protein		not in genbank file
CLAU_0996	Fumarate reductase/succinate dehydrogenase flavoprotein domain protein		not in genbank file
CLAU_1002	Cell wall binding repeat 2-containing protein		not in genbank file
CLAU_1009	Hypothetical protein		not in genbank file
CLAU_1024	Methyl-accepting chemotaxis protein		not in genbank file
CLAU_1032	Diguanylate cyclase		not in genbank file
CLAU_1033	Hypothetical protein		not in genbank file
CLAU_1060	Hypothetical protein		not in genbank file
CLAU_1066	Phage-like protein		not in genbank file
CLAU_1068	Hypothetical protein		not in genbank file
CLAU_1098	Tyrosine specific protein phosphatase		not in genbank file
CLAU_1116	Hypothetical protein		not in genbank file
CLAU_1119	Hypothetical protein		not in genbank file
CLAU_1120	Hypothetical protein		not in genbank file
CLAU_1122	Primosome DnaD subunit		not in genbank file
CLAU_1130	Hypothetical protein		not in genbank file
CLAU_1133	Abi family protein		not in genbank file
CLAU_1134	Abi family protein		not in genbank file
CLAU_1140	Hypothetical protein		not in genbank file
CLAU_1175	Hypothetical protein		not in genbank file
CLAU_1195	Hypothetical protein		not in genbank file
CLAU_1198	Hypothetical protein		not in genbank file
CLAU_1290	Tyrosyl-tRNA synthetase		not in genbank file
CLAU_1337	Hypothetical protein		not in genbank file
CLAU_1338	Hypothetical protein		not in genbank file
CLAU_1361	Hypothetical protein		not in genbank file
CLAU_1362	Hypothetical protein		not in genbank file
CLAU_1365	Hypothetical protein		not in genbank file
CLAU_1375	Transcriptional regulator MerR family		not in genbank file
CLAU_1380	Hypothetical protein		not in genbank file
CLAU_1381	PadR family transcriptional regulator		not in genbank file
CLAU_1384	Cell wall binding repeat 2-containing protein		not in genbank file
CLAU_1394	Putative membrane protein		not in genbank file
CLAU_1399	Hypothetical protein		not in genbank file
CLAU_1412	YbaK/prolyl-tRNA synthetase associated region		not in genbank file
CLAU_1449	Hypothetical protein		not in genbank file
CLAU_1450	Diguanylate phosphodiesterase		not in genbank file
CLAU_1451	Diguanylate phosphodiesterase		not in genbank file
CLAU_1461	Transcriptional regulator		not in genbank file
CLAU_1466	Putative membrane protein		not in genbank file
CLAU_1467	Aminotransferase class IV		not in genbank file
CLAU_1470	Hypothetical protein		not in genbank file
CLAU_1473	Diguanylate cyclase		not in genbank file
CLAU_1479	Uroporphyrinogen-III decarboxylase-like protein		not in genbank file
CLAU_1489	Membrane associated chemotaxis sensory transducer		not in genbank file
CLAU_1502	Hypothetical protein		not in genbank file
CLAU_1534	Iron-dependent hydrogenase		not in genbank file
CLAU_1560	Formate/nitrate transporter		not in genbank file
CLAU_1578	Carbon-monoxide dehydrogenase (acceptor)		not in genbank file
CLAU_1579	Carbon-monoxide dehydrogenase (acceptor)		not in genbank file
CLAU_1594	Hypothetical protein		not in genbank file
CLAU_1595	Hypothetical protein		not in genbank file
CLAU_1601	Hypothetical protein		not in genbank file
CLAU_1602	DUF1653-like domain-containing protein		not in genbank file
CLAU_1605	Hypothetical protein		not in genbank file
CLAU_1616	Sigma-70 region 4 domain protein		not in genbank file
CLAU_1628	Transcriptional regulator XRE family		not in genbank file
CLAU_1640	Putative membrane protein		not in genbank file
CLAU_1647	Aspartate kinase		not in genbank file
CLAU_1656	Hypothetical protein		not in genbank file
CLAU_1657	Hypothetical protein		not in genbank file
CLAU_1675	Putative membrane protein		not in genbank file
CLAU_1686	Diguanylate cyclase		not in genbank file
CLAU_1706	Hypothetical protein		not in genbank file
CLAU_1725	Endonuclease		not in genbank file
CLAU_1736	Hypothetical protein		not in genbank file
CLAU_1756	Hypothetical protein		not in genbank file
CLAU_1798	Hypothetical protein		not in genbank file
CLAU_1802	Hypothetical protein		not in genbank file
CLAU_1804	Hypothetical protein		not in genbank file
CLAU_1805	Hypothetical protein		not in genbank file
CLAU_1806	Hypothetical protein		not in genbank file
CLAU_1874	30S ribosomal protein S11		not in genbank file
CLAU_1964	Hypothetical protein		not in genbank file
CLAU_1978	Hypothetical protein DUF1540		not in genbank file
CLAU_1981	YyzF-like protein		not in genbank file
CLAU_1982	Hypothetical protein		not in genbank file
CLAU_1998	ACP S-malonyltransferase		not in genbank file
CLAU_2027	Sigma-54 specific transcriptional regulator Fis family		not in genbank file
CLAU_2041	Ammonium transporter		not in genbank file
CLAU_2042	Ammonium transporter		not in genbank file
CLAU_2049	Hypothetical protein		not in genbank file
CLAU_2082	Putative FAD-dependent oxidoreductase		not in genbank file
CLAU_2086	Helix-turn-helix domain protein		not in genbank file
CLAU_2088	Phage regulatory protein Rha family		not in genbank file
CLAU_2102	Hypothetical protein		not in genbank file
CLAU_2103	Hypothetical protein		not in genbank file
CLAU_2107	Hypothetical protein		not in genbank file
CLAU_2111	Hypothetical protein		not in genbank file
CLAU_2112	Hypothetical protein		not in genbank file
CLAU_2159	SpoOJ/ParA/ParB/repB family protein		not in genbank file
CLAU_2160	Ribosomal-protein-alanine acetyltransferase (acetylating enzyme for N-terminal of ribosomal protein S5)		not in genbank file
CLAU_2171	Hypothetical protein		not in genbank file
CLAU_2177	Transcriptional regulator GntR family		not in genbank file
CLAU_2183	Hypothetical protein		not in genbank file
CLAU_2209	Hypothetical protein		not in genbank file
CLAU_2225	Hypothetical protein		not in genbank file
CLAU_2247	Spore coat protein cotS related		not in genbank file
CLAU_2249	Spore coat protein CotS-like protein		not in genbank file
CLAU_2280	Hypothetical protein		not in genbank file
CLAU_2302	Hypothetical protein		not in genbank file
CLAU_2312	Hypothetical protein		not in genbank file
CLAU_2338	Membrane associated chemotaxis sensory transducer		not in genbank file
CLAU_2342	Putative PAS/PAC sensor protein		not in genbank file
CLAU_2396	6-pyruvoyl tetrahydrobiopterin synthase		not in genbank file
CLAU_2430	Collgen triple helix repeat-containing protein		not in genbank file
CLAU_2444	Carbamoyl phosphate synthase small subunit		not in genbank file
CLAU_2535	Glycosyl transferase family 4		not in genbank file
CLAU_2538	Hypothetical protein		not in genbank file
CLAU_2551	Transposase C of IS166 homeodomain		not in genbank file
CLAU_2565	Mannose-1-phosphate guanylyltransferase/mannose-6-phosphate isomerase		not in genbank file
CLAU_2570	GGDEF and EAL domain-containing protein		not in genbank file
CLAU_2575	Hypothetical protein		not in genbank file
CLAU_2582	Cell wall binding repeat 2-containing protein		not in genbank file
CLAU_2591	Hypothetical protein		not in genbank file
CLAU_2594	Hypothetical protein		not in genbank file
CLAU_2598	Hypothetical protein		not in genbank file
CLAU_2602	Hypothetical protein		not in genbank file
CLAU_2619	Hypothetical protein		not in genbank file
CLAU_2620	Hypothetical protein		not in genbank file
CLAU_2627	Hypothetical protein		not in genbank file
CLAU_2638	Hypothetical protein		not in genbank file
CLAU_2640	HTH domain-containing protein		not in genbank file
CLAU_2651	Hypothetical protein		not in genbank file
CLAU_2660	Hypothetical protein		not in genbank file
CLAU_2683	Argininosuccinate synthase	argininosuccinate synthase	not in genbank file
CLAU_2726	Amino acid permease	amino acid permease	not in genbank file
CLAU_2762	Translation elongation factor	translation elongation factor	not in genbank file
CLAU_2763	Hypothetical protein		not in genbank file
CLAU_2775	OsmC family protein		not in genbank file
CLAU_2777	Methyl-accepting chemotaxis sensory transducer	potential chemotaxis sensory transducer	not in genbank file
CLAU_2781	Hypothetical protein		not in genbank file
CLAU_2795	Hypothetical protein DUF475		not in genbank file
CLAU_2815	RNA methyltransferase	RNA methyltransferase	not in genbank file
CLAU_2844	Hypothetical protein		not in genbank file
CLAU_2845	DUF1653-like domain-containing protein		not in genbank file
CLAU_2848	Hypothetical protein		not in genbank file
CLAU_2877	Hypothetical protein		not in genbank file
CLAU_2879	D-glucuronyl C5-epimerase domain protein	D-glucuronyl C5-epimerase domain protein	not in genbank file
CLAU_2881	NADH ubiquinone oxidoreductase F subunit		not in genbank file
CLAU_2892	ABC-type transporter permease	ABC transporter permease	not in genbank file
CLAU_2893	NMT1/THI5-like protein		not in genbank file
CLAU_2909	Methyl-accepting chemotaxis sensory transducer	methyl-accepting chemotaxis sensory transducer	not in genbank file
CLAU_2916	Methyl-accepting chemotaxis sensory transducer with Cache sensor		not in genbank file
CLAU_2942	Amino acid permease	amino acid permease	not in genbank file
CLAU_2968	Flagellar protein	flagellar protein	not in genbank file
CLAU_2971	Flagellar hook-associated 2 protein	flagellar hook-associated protein	not in genbank file
CLAU_2978	Putative protein		not in genbank file
CLAU_2985	Glycosyl transferase group 1		not in genbank file
CLAU_2986	Putative protein		not in genbank file
CLAU_2989	Phage-like integrase		not in genbank file
CLAU_2990	Integrase family protein		not in genbank file
CLAU_2991	Integrase family protein		not in genbank file
CLAU_2992	Putative protein		not in genbank file
CLAU_2994	IS66 Orf2 family protein		not in genbank file
CLAU_2996	AAA-ATPase-like protein		not in genbank file
CLAU_2997	IstB domain protein ATP-binding protein		not in genbank file
CLAU_2998	AAA-ATPase-like protein		not in genbank file
CLAU_2999	Nucleotidyltransferase substrate binding protein		not in genbank file
CLAU_3007	Putative protein		not in genbank file
CLAU_3008	Putative protein		not in genbank file
CLAU_3051	Putative protein		not in genbank file
CLAU_3087	Putative protein		not in genbank file
CLAU_3094	AgrD family protein		not in genbank file
CLAU_3096	Putative protein		not in genbank file
CLAU_3128	Stage IV sporulation protein B		not in genbank file
CLAU_3130	Putative protein		not in genbank file
CLAU_3272	Putative protein		not in genbank file
CLAU_3282	Putative protein		not in genbank file
CLAU_3362	Hypothetical protein		not in genbank file
CLAU_3399	Hypothetical protein DUF3793		not in genbank file
CLAU_3400	Hypothetical protein DUF3793		not in genbank file
CLAU_3432	Hypothetical protein		not in genbank file
CLAU_3437	Putative protein		not in genbank file
CLAU_3439	ATPase associated with various cellular activities AAA_5		not in genbank file
CLAU_3440	Hypothetical protein DUF524		not in genbank file
CLAU_3442	Putative diphosphoinositide kinase		not in genbank file
CLAU_3443	Putative protein		not in genbank file
CLAU_3447	Radical SAM domain protein		not in genbank file
CLAU_3450	Putative protein		not in genbank file
CLAU_3459	Putative protein		not in genbank file
CLAU_3479	Putative transcription regulator with a HTH motif		not in genbank file
CLAU_3486	Histidine kinase-like ATPases		not in genbank file
CLAU_3488	Cell wall binding protein		not in genbank file
CLAU_3510	Putative CAAX protease		not in genbank file
CLAU_3583	Hypothetical protein		not in genbank file
CLAU_3597	Hypothetical protein		not in genbank file
CLAU_3598	Hypothetical protein		not in genbank file
CLAU_3617	Tryptophan synthase subunit alpha		not in genbank file
CLAU_3626	Putative membrane protein		not in genbank file
CLAU_3636	Putative protein		not in genbank file
CLAU_3649	Spore germination protein grkB		not in genbank file
CLAU_3662	Hypothetical protein		not in genbank file
CLAU_3663	Hypothetical protein		not in genbank file
CLAU_3677	Hypothetical protein		not in genbank file
CLAU_3679	Hypothetical protein		not in genbank file
CLAU_3681	Hypothetical protein		not in genbank file
CLAU_3687	Hypothetical protein		not in genbank file
CLAU_3700	NLP/P60 protein		not in genbank file
CLAU_3705	Hypothetical protein		not in genbank file
CLAU_3713	Hypothetical protein		not in genbank file
CLAU_3717	Hypothetical protein redox-disulfide domain		not in genbank file
CLAU_3720	Cell wall binding repeat 2-containing protein		not in genbank file
CLAU_3724	Hypothetical protein		not in genbank file
CLAU_3810	Xanthine dehydrogenase accessory proteins		not in genbank file
CLAU_3852	Hypothetical protein		not in genbank file
CLAU_3867	Hypothetical protein		not in genbank file
CLAU_3868	Hypothetical protein		not in genbank file
CLAU_3874	Hypothetical protein		not in genbank file
CLAU_3880	Hypothetical protein		not in genbank file
CLAU_3884	Methyltransferase type 11		not in genbank file
CLAU_3885	Hypothetical protein DUF4351		not in genbank file
CLAU_3886	Phage-like protein		not in genbank file
CLAU_3889	Hypothetical protein		not in genbank file
CLAU_3912	Hypothetical protein		not in genbank file
CLAU_3921	Glycosyl transferases group 1		not in genbank file
CLAU_3933	Peptidase M56 BlaR1		not in genbank file
CLAU_3957	Hypothetical protein		not in genbank file
CLAU_3958	Hypothetical protein		not in genbank file
CLAU_3959	Hypothetical protein		not in genbank file
CLAU_3966	Hypothetical protein		not in genbank file
